# Supplementary material for: Facile Access to 2-Selenoxo-1,2,3,4-tetrahydro-4-quinazolinone Scaffolds and Corresponding Diselenides via Cyclization between Methyl Anthranilate and Isoselenocyanates: Synthesis and Structural Features
Source: Molecules. 2022 Sep 7;27(18):5799. doi: 10.3390/molecules27185799 (PMC9504104; doi:10.3390/molecules27185799)
Supplement: Supplementary file 1 [file molecules-27-05799-s001.zip]

Archive with 1 entries (1 files):
- molecules-1894104-supplementary.pdf
